# Supplementary material for: JA Signaling Inhibitor JAZ Is Involved in Regulation of AM Symbiosis with Cassava, Including Symbiosis Establishment and Cassava Growth
Source: J Fungi (Basel). 2025 Aug 19;11(8):601. doi: 10.3390/jof11080601 (PMC12387459; doi:10.3390/jof11080601)
Supplement: Supplementary file 1 [file jof-11-00601-s001.zip]

Archive with 7 entries (7 files):
- Figure S1.tif
- Figure S2.tif
- Figure S3.tif
- Figure S4.tif
- Figure S5.tif
- Figure S6.tif
- Supplementary Table.xlsx
