# Supplementary material for: JA Signaling Inhibitor JAZ Is Involved in Regulation of AM Symbiosis with Cassava, Including Symbiosis Establishment and Cassava Growth
Source: J Fungi (Basel). 2025 Aug 19;11(8):601. doi: 10.3390/jof11080601 (PMC12387459; doi:10.3390/jof11080601)
Supplement: Supplementary file 1 [file jof-11-00601-s001.zip › Supplementary Table.xlsx]

## Sheet: Table S1
Table S1. Formula of cassava modified low phosphorus Hoagland nutrient solution
Component	relative molecular mass	Mother liquor concentration	Final concentration
Ca (NO3)2•4H2O	236.15	1 M	5 mM
KNO3	101.1	1 M	5 mM
MgSO4•7H2O	246.47	1 M	2 mM
NaFeEDTA	367.05	50 mM	50 µM
KH2PO4	136.09	20 mM	20 µM
NH4NO3	80.04	1 M	1 mM
H3BO3	61.8	46 mM	46 µM
Na2MoO4•2H2O	241.95	0.2 mM	0.2 µM
ZnSO4•7H2O	287.55	0.77 mM	0.77 µM
MnCl2•4H2O	197.91	9 mM	9 µM
CuSO4•5H2O	249.69	0.3 mM	0.3 µM
CoCl2•6H2O	237.93	0.105 mM	0.105 µM

## Sheet: Table S2
Table S2. Primer sequences used in this study.
Primer Name	Forward Primer Sequence (5'-3')	Reverse Primer Sequence (5'-3')
MeJAZ1	CAGGCGGCAACAACAATGAA	CCGAGGAGTAGCCCTGTTTC
MeJAZ2	TGCTGACATGAAGAAGGCTGT	AGCTTTGCTTGTGGTTGTGG
MeJAZ3	GGCCAGGTGATAGCTTACGA	ATTGGCGCTTGCTTTGCTTG
MeJAZ4	ATCACTCCCAGCAAACGAGG	TGTTCCCAACGGAAGCAAGA
MeJAZ5	TCTTCAGCGGCACAACTCAC	ACGTAGAGCTTTCACCAGCAA
MeJAZ6	GCCTCGCTTCCCTAAGTTCC	GGAGTGGAAGGCACCGAAAA
MeJAZ7	ACGCAAGGAGAGGTTGACTT	TCACGGTCTTCCCACTTCTG
MeJAZ8	GCACTGTTTCCACTTCTGCTG	CATCAGGTGTAGGACGAGCA
MeJAZ9	TATCCAGTTCATCGCCCCCA	TCACCCACATTTTGCCCAGA
MeJAZ10	AAGACCACCACCGCATAACG	CCGTAACATCTCCAGCGCAA
MeJAZ11	TGAACTCCGCCTTTTTCCCT	GCTGTGGGCTTTGCTCATTT
MeJAZ12	AAGGCATCATTGGCTCGGTT	TTGTCGTTACCCTCCTTGCT
MeJAZ13	TTCTCCGAACCAACAGCTCC	GACCTGGTAAGAACTGGCGT
MeJAZ14	CGGAAGGCGTCCAGTTTTTC	CATGGTTGTTGACGCCTGAC
MeJAZ15	TCATCGTCGTCGGGAAAACC	CCGCCGATTCATGTTGTAGG
MeJAZ16	TGTCAAGTCCAGCCACCAAG	CTTGAGAGACGGGAGCAAGG
qMeAOC3	TATCTCTGGGGGACCTGGTG	GTAGCCTCGTATCTGTCGCC
qMeOPR1	AGATGGGCAAGTTCAGCCTC	GGAAACCAGAGTCCCTTCCG
qMeMYC2	ATGATTACTCGGGTGCGTCG	CCGTAGCACCTTCTTTCGGT
qMePT4	CGGCTCTTGTCCAAGGGAAT	TCAAGCAGGAACCATGTGCT
EF-1a	TGCCATGTTCCGTGGAAAGATG	CCCCTAGGTGGAATGTCACAGACAC

## Sheet: Table S3
Table S3. Reagents for qPT-PCR.
Name	Article No.	Commodity manufacturing unit	Address
RNAprep Pure Plant Plus Kit	DP441	TIANGEN	Bei Jing
HiScript Ⅲ RT SuperMix for qPCR (+gDNA wiper)	R323	Vazyme	Nan Jing
2 × Rapid Taq Master Mix	P222	Vazyme	Nan Jing
Servicebio"2xUniversal Blue SYBR Green qPCR Master Mix	G3326	Servicebio	Wu Han
